# Supplementary material for: QoALa: A comprehensive workflow for viral quasispecies diversity comparison using long-read sequencing data
Source: PLoS Comput Biol. 2026 Apr 28;22(4):e1014208. doi: 10.1371/journal.pcbi.1014208 (PMC13123935; doi:10.1371/journal.pcbi.1014208)
Supplement: S1 Table — (XLSX) [file pcbi.1014208.s016.xlsx]

## Sheet: Sheet1
S1 Table: List of SRA's raw read samples from five different projects/viral species used for "longreadvqs" package testing.
species	paper_doi	sequencing_tech	project_accession	reference_sequence	read_accession	sample_description
HCV	doi: 10.1038/s41598-022-11151-6	PacBio CCS	PRJDB8892	NC_004102.1	DRR195348	pre DCV/ASV LT case1
HCV	doi: 10.1038/s41598-022-11151-6	PacBio CCS	PRJDB8892	NC_004102.1	DRR195349	post DCV/ASV LT case1
HCV	doi: 10.1038/s41598-022-11151-6	PacBio CCS	PRJDB8892	NC_004102.1	DRR195350	18 months after DCV/ASV failure case1
HBV	doi: 10.1097/HC9.0000000000000047	PacBio CCS	PRJDB14497	NC_003977.2	DRR412816	case #06 timepoint 1
HBV	doi: 10.1097/HC9.0000000000000047	PacBio CCS	PRJDB14497	NC_003977.2	DRR412817	case #06 timepoint 2
HBV	doi: 10.1097/HC9.0000000000000047	PacBio CCS	PRJDB14497	NC_003977.2	DRR412818	case #06 timepoint 3
HBV	doi: 10.1097/HC9.0000000000000047	PacBio CCS	PRJDB14497	NC_003977.2	DRR412819	case #06 timepoint 4
HBV	doi: 10.1097/HC9.0000000000000047	PacBio CCS	PRJDB14497	NC_003977.2	DRR412820	case #06 timepoint 5
HIV	doi: 10.1186/s12977-020-00533-1	ONT	PRJNA511009	NC_001802.1	SRR10123178	Infected T cells from donor 4 _ 14hpi
HIV	doi: 10.1186/s12977-020-00533-1	ONT	PRJNA511009	NC_001802.1	SRR10123177	Infected T cells from donor 4 _ 16hpi
HIV	doi: 10.1186/s12977-020-00533-1	ONT	PRJNA511009	NC_001802.1	SRR10123176	Infected T cells from donor 4 _ 20hpi
HIV	doi: 10.1186/s12977-020-00533-1	ONT	PRJNA511009	NC_001802.1	SRR10123175	Infected T cells from donor 4 _ 24hpi
SARS-CoV-2	doi: 10.1371/journal.ppat.1009431	PacBio CCS	PRJNA680710	NC_045512.2	SRR13144534	patient1_day9
SARS-CoV-2	doi: 10.1371/journal.ppat.1009431	PacBio CCS	PRJNA680710	NC_045512.2	SRR13144533	patient1_day11
SARS-CoV-2	doi: 10.1371/journal.ppat.1009431	PacBio CCS	PRJNA680710	NC_045512.2	SRR13144530	patient1_day13
SARS-CoV-2	doi: 10.1371/journal.ppat.1009431	PacBio CCS	PRJNA680710	NC_045512.2	SRR13144529	patient1_day15
SARS-CoV-2	doi: 10.1371/journal.ppat.1009431	PacBio CCS	PRJNA680710	NC_045512.2	SRR13144528	patient1_day17
IAV	doi: 10.1099/mgen.0.001083	ONT	PRJNA930694	NC_026431.1 - NC_026438.1	SRR23318387	wardB_pt1
IAV	doi: 10.1099/mgen.0.001083	ONT	PRJNA930694	NC_026431.1 - NC_026438.1	SRR23318346	wardB_pt2
IAV	doi: 10.1099/mgen.0.001083	ONT	PRJNA930694	NC_026431.1 - NC_026438.1	SRR23318325	wardB_pt4
IAV	doi: 10.1099/mgen.0.001083	ONT	PRJNA930694	NC_026431.1 - NC_026438.1	SRR23318324	wardB_pt5
IAV	doi: 10.1099/mgen.0.001083	ONT	PRJNA930694	NC_026431.1 - NC_026438.1	SRR23318323	wardC_pt1
IAV	doi: 10.1099/mgen.0.001083	ONT	PRJNA930694	NC_026431.1 - NC_026438.1	SRR23318321	wardC_pt3
IAV	doi: 10.1099/mgen.0.001083	ONT	PRJNA930694	NC_026431.1 - NC_026438.1	SRR23318320	wardC_pt4
