# Supplementary material for: QoALa: A comprehensive workflow for viral quasispecies diversity comparison using long-read sequencing data
Source: PLoS Comput Biol. 2026 Apr 28;22(4):e1014208. doi: 10.1371/journal.pcbi.1014208 (PMC13123935; doi:10.1371/journal.pcbi.1014208)
Supplement: S2 Table — (XLSX) [file pcbi.1014208.s017.xlsx]

## Sheet: Sheet1
S2 Table: Depth of coverage by coding regions of HCV samples.
	coding region(nucleotide length)
read_accession	C(573)	E1(576)	E2(1089)	p7(189)	NS2(651)	NS3(1893)	NS4A(162)	NS4B(783)	NS4(945)	NS5A(1344)	NS5B(1773)	poly(9036)	sample_description
DRR195348	2	28	52	144	175	21667	34162	33302	33103	88	19	0	pre DCV/ASV LT case1
DRR195349	2	22	63	244	304	33114	50732	49547	49322	130	27	0	post DCV/ASV LT case1
DRR195350	164	209	255	432	488	28274	43019	42195	41940	318	205	0	18 months after DCV/ASV failure case1
