# Supplementary material for: QoALa: A comprehensive workflow for viral quasispecies diversity comparison using long-read sequencing data
Source: PLoS Comput Biol. 2026 Apr 28;22(4):e1014208. doi: 10.1371/journal.pcbi.1014208 (PMC13123935; doi:10.1371/journal.pcbi.1014208)
Supplement: S3 Table — (XLSX) [file pcbi.1014208.s018.xlsx]

## Sheet: Sheet1
S3 Table: Depth of coverage by genes of HBV samples.
	gene(nucleotide length)
read_accession	P(2499)	S(1170)	X(465)	C(639)	wgs(3182)	sample_description
DRR412816	42200	43243	9	0	0	case #06 timepoint 1
DRR412817	45017	45566	10	0	0	case #06 timepoint 2
DRR412818	20926	21362	52	15	0	case #06 timepoint 3
DRR412819	33932	34405	8	1	0	case #06 timepoint 4
DRR412820	91232	91812	1	0	0	case #06 timepoint 5
