# Supplementary material for: QoALa: A comprehensive workflow for viral quasispecies diversity comparison using long-read sequencing data
Source: PLoS Comput Biol. 2026 Apr 28;22(4):e1014208. doi: 10.1371/journal.pcbi.1014208 (PMC13123935; doi:10.1371/journal.pcbi.1014208)
Supplement: S4 Table — (XLSX) [file pcbi.1014208.s019.xlsx]

## Sheet: Sheet1
S4 Table: Depth of coverage by genes of HIV-1 samples.
	gene(nucleotide length)
read_accession	gag-pol(4307)	gag(1503)	vif(579)	vpr(292)	tat(2594)	rev(2684)	vpu(249)	env(2571)	asp(570)	nef(621)	wgs(8628)	sample_description
SRR10123178	7	160	87	118	158	159	200	178	292	503	0	Infected T cells from donor 4 _ 14hpi
SRR10123177	12	458	193	295	385	398	517	440	709	1035	1	Infected T cells from donor 4 _ 16hpi
SRR10123176	15	470	202	313	391	410	509	492	703	828	1	Infected T cells from donor 4 _ 20hpi
SRR10123175	11	463	218	322	311	330	444	397	649	807	1	Infected T cells from donor 4 _ 24hpi
