# Supplementary material for: QoALa: A comprehensive workflow for viral quasispecies diversity comparison using long-read sequencing data
Source: PLoS Comput Biol. 2026 Apr 28;22(4):e1014208. doi: 10.1371/journal.pcbi.1014208 (PMC13123935; doi:10.1371/journal.pcbi.1014208)
Supplement: S5 Table — (XLSX) [file pcbi.1014208.s020.xlsx]

## Sheet: Sheet1
S5 Table: Depth of coverage by genes of SARS-CoV-2 samples.
	gene(nucleotide length)
read_accession	ORF1a(1083)	ORF1ab(21290)	S(3822)	S1(1587)	S2(1998)	ORF3a(828)	E(228)	M(669)	ORF6(186)	ORF7a(366)	ORF7b(132)	ORF8(366)	N(1260)	ORF10(117)	wgs(29409)	sample_description
SRR13144534	0	0	853245	853290	854669	854147	854274	853596	852732	1279	1427	1192	245	223	0	patient1_day9
SRR13144533	0	0	742830	742864	744174	743835	743935	743252	742416	4288	3218	1812	260	236	0	patient1_day11
SRR13144530	0	0	30386	30386	30386	30386	30387	30387	30384	58	28	10	0	0	0	patient1_day13
SRR13144529	0	0	442037	442123	443061	443085	443141	442152	441597	476	508	394	71	63	0	patient1_day15
SRR13144528	0	0	13893	13912	13971	13986	13983	13943	13927	7	5	0	0	0	0	patient1_day17
