# Supplementary material for: QoALa: A comprehensive workflow for viral quasispecies diversity comparison using long-read sequencing data
Source: PLoS Comput Biol. 2026 Apr 28;22(4):e1014208. doi: 10.1371/journal.pcbi.1014208 (PMC13123935; doi:10.1371/journal.pcbi.1014208)
Supplement: S6 Table — (XLSX) [file pcbi.1014208.s021.xlsx]

## Sheet: Sheet1
S6 Table: Depth of coverage by gene segments of IAV samples.
	gene segment(nucleotide length)
read_accession	PB2(2280)	PB1(2274)	PA(2151)	HA(1701)	NP(1497)	NA(1410)	M(982)	NEPNS1(863)	sample_description
SRR23318387	0	0	8	31	17	48	318	207	wardB_pt1
SRR23318346	0	1	0	20	26	48	324	197	wardB_pt2
SRR23318325	2	2	2	79	76	113	665	463	wardB_pt4
SRR23318324	0	0	1	5	5	29	179	108	wardB_pt5
SRR23318323	6	2	3	35	37	137	605	385	wardC_pt1
SRR23318321	1	0	2	3	5	15	149	78	wardC_pt3
SRR23318320	3	1	0	9	6	16	130	72	wardC_pt4
