# Supplementary material for: QoALa: A comprehensive workflow for viral quasispecies diversity comparison using long-read sequencing data
Source: PLoS Comput Biol. 2026 Apr 28;22(4):e1014208. doi: 10.1371/journal.pcbi.1014208 (PMC13123935; doi:10.1371/journal.pcbi.1014208)
Supplement: S7 Table — (XLSX) [file pcbi.1014208.s022.xlsx]

## Sheet: Sheet1
S7 Table: Single nucleotide variants (SNVs) and haplotypes found in the day 11 and 15 SARS-CoV-2 samples.
Gene	Day	Assigned haplotype*	Assigned OTU**	Frequency (reads)	SNVs
S	11	1	A	989	-
S	11	33	A	11	436C>T
S	15	1	A	873	-
S	15	3	B	83	1467C>T
S	15	8	D	35	968C>T, 1467C>T
S	15	37	A	9	890C>T
ORF3a	11	1	A	1000	-
ORF3a	15	1	A	977	-
ORF3a	15	11	B	12	219C>T
ORF3a	15	12	C	11	820C>T
*Identical assigned haplotypes in different genes may not be the same haplotype.
*Identical assigned OTUs in different genes may not be the same OTU.
